# Supplementary material for: Can alcohol consumption in Germany be reduced by alcohol screening, brief intervention and referral to treatment in primary health care? Results of a simulation study
Source: PLoS One. 2021 Aug 5;16(8):e0255843. doi: 10.1371/journal.pone.0255843 (PMC8341530; doi:10.1371/journal.pone.0255843)
Supplement: S1 File — (ZIP) [file pone.0255843.s002.zip]

Archive with 9 entries (8 files):
- S1 file/
- S1 file/INPUT.xlsx
- S1 file/lfsa_pgaed_1_Data.csv
- S1 file/SBIRT impact_1_prepare data.R
- S1 file/SBIRT impact_2_simulation.R
- S1 file/SBIRT impact_3_main analyses.R
- S1 file/SBIRT impact_4_sensitivity analyses.R
- S1 file/SBIRT impact_5_results.R
- S1 file/WPP2019_Germany.csv
